# Supplementary material for: Improved Recovery of Complete Spinal Cord Transection by a Plasma-Modified Fibrillar Scaffold
Source: Polymers (Basel). 2024 Apr 18;16(8):1133. doi: 10.3390/polym16081133 (PMC11054293; doi:10.3390/polym16081133)
Supplement: Supplementary file 1 [file polymers-16-01133-s001.zip]

Archive with 3 entries (3 files):
- Video S1_Week_1_PLApPPy-I_rJ.mp4
- Video S2_Week_8_PLApPPy-I_rJ.mp4
- Video S3_ImprovedRecoveryDMOL-Polymers_1.mp4
